# Supplementary material for: Identification of Candidate Gene Controlling Soluble Sugar Degradation During Postharvest Storage of Sweet Corn Based on BSA-Seq
Source: Genes (Basel). 2026 Feb 27;17(3):291. doi: 10.3390/genes17030291 (PMC13025937; doi:10.3390/genes17030291)
Supplement: Supplementary file 1 [file genes-17-00291-s001.zip]

Archive with 1 entries (1 files):
- genes-4140921-supplementary.pdf
